# Supplementary material for: Formation of a stable RNase Y-RicT (YaaT) complex requires RicA (YmcA) and RicF (YlbF)
Source: mBio. 2023 Aug 9;14(4):e01269-23. doi: 10.1128/mbio.01269-23 (PMC10470536; doi:10.1128/mbio.01269-23)
Supplement: Table S1 — Mass spectrometry data from eluant fractions from wild type and Rny-3xFL lysates. [file mbio.01269-23-s0005.xlsx]

## Sheet: Sheet1
Table S1: Mass Spectrometry Data from Eluant fractions from wild type and Rny-3xFL lysates
Description	Accession	Coverage [%]	# Unique Peptides	# AAs	MW [kDa]	calc. pI	Abundances (IS75-1)	Abundances (IS75-2)	Abundances (9000-1)	Abundances (9000-2)	Ratio (9000/ IS75)	T-test
Stage 0 sporulation protein YaaT OS=Bacillus subtilis (strain 168) OX=224308 GN=yaaT PE=4 SV=1	P37541	80	29	275	31.2	5.14	6.5	8	191	194.5	26.5862	0.00010533
Putative carboxypeptidase YodJ OS=Bacillus subtilis (strain 168) OX=224308 GN=yodJ PE=1 SV=1	O34866	44.3223	10	273	30.8	6.19	74.3	72.4	126.9	126.4	1.72665	0.000339509
Catalase-2 OS=Bacillus subtilis (strain 168) OX=224308 GN=katE PE=3 SV=2	P42234	17.0554	11	686	77.4	6.3	17	18.2	186.8	178	10.3636	0.000725304
Probable tRNA-dihydrouridine synthase 1 OS=Bacillus subtilis (strain 168) OX=224308 GN=dus1 PE=3 SV=1	P37567	24.3243	8	333	37	7.97	53.4	48.7	145.6	152.3	2.91773	0.00174254
UPF0358 protein YlaN OS=Bacillus subtilis (strain 168) OX=224308 GN=ylaN PE=1 SV=1	O07638	50.5376	4	93	10.7	4.94	53	53.8	142.2	151	2.74532	0.00223969
Nitrate reductase beta chain OS=Bacillus subtilis (strain 168) OX=224308 GN=narH PE=3 SV=1	P42176	53.1828	20	487	55.4	5.43	9.4	24.4	188.5	177.8	10.8373	0.00305667
50S ribosomal protein L22 OS=Bacillus subtilis (strain 168) OX=224308 GN=rplV PE=1 SV=1	P42060	76.9912	13	113	12.5	10.73	75.6	68.9	127.6	127.9	1.76817	0.00363081
Nitrate reductase alpha chain OS=Bacillus subtilis (strain 168) OX=224308 GN=narG PE=3 SV=2	P42175	65.9609	68	1228	139	6.48	6.3	9.2	180.9	203.6	24.8065	0.00382413
ATP-binding/permease protein CydD OS=Bacillus subtilis (strain 168) OX=224308 GN=cydD PE=3 SV=1	P94367	10.2609	3	575	64.5	6.68	0	0	212.7	187.3	100	0.00400802
Uncharacterized protein YobJ OS=Bacillus subtilis (strain 168) OX=224308 GN=yobJ PE=4 SV=1	O34774	10.3571	3	280	33.7	9.17	53.8	62.2	138.5	145.4	2.44741	0.00416568
RNA polymerase sigma-B factor OS=Bacillus subtilis (strain 168) OX=224308 GN=sigB PE=1 SV=3	P06574	21.7557	5	262	29.9	5.77	42.2	36.8	167.9	153	4.06203	0.00426492
Uncharacterized protein YqjA OS=Bacillus subtilis (strain 168) OX=224308 GN=yqjA PE=4 SV=2	P54538	16.7702	5	322	37	8.65	0	8.7	182.1	209.1	44.9655	0.00545507
Ornithine aminotransferase OS=Bacillus subtilis (strain 168) OX=224308 GN=rocD PE=1 SV=2	P38021	54.3641	21	401	43.7	5.16	45.7	61.2	147.5	145.6	2.74181	0.00696031
Uncharacterized protein YtxH OS=Bacillus subtilis (strain 168) OX=224308 GN=ytxH PE=4 SV=2	P40780	47.0199	8	151	16.5	5.5	35.7	53.3	151.9	159.1	3.49438	0.00725729
Penicillin-binding protein 2A OS=Bacillus subtilis (strain 168) OX=224308 GN=pbpA PE=1 SV=1	P54488	61.3128	46	716	80.1	9.22	23.5	46.8	169.4	160.2	4.68848	0.00920451
Probable nitrate reductase molybdenum cofactor assembly chaperone NarJ OS=Bacillus subtilis (strain 168) OX=224308 GN=narJ PE=3 SV=1	P42178	31.5217	7	184	21.2	4.84	8.2	14	171.7	206	17.0135	0.00943994
UPF0298 protein YlbG OS=Bacillus subtilis (strain 168) OX=224308 GN=ylbG PE=3 SV=1	O34658	76.6667	10	90	10.8	9.55	11.8	30.1	191.9	166.2	8.54654	0.0098093
Uncharacterized ABC transporter ATP-binding protein YthP OS=Bacillus subtilis (strain 168) OX=224308 GN=ythP PE=3 SV=1	O34977	38.5593	8	236	26.5	5.62	87.9	85	115.8	111.2	1.3129	0.00995257
Uncharacterized oxidoreductase YhxD OS=Bacillus subtilis (strain 168) OX=224308 GN=yhxD PE=3 SV=2	P40398	26.087	4	299	31.9	4.82	0	0	221.7	178.3	100	0.0115684
tRNA (guanine-N(7)-)-methyltransferase OS=Bacillus subtilis (strain 168) OX=224308 GN=trmB PE=1 SV=1	O34522	62.9108	16	213	24.5	6.81	47.9	63.1	151	138	2.6036	0.0123917
Putative thiamine pyrophosphate-containing protein YdaP OS=Bacillus subtilis (strain 168) OX=224308 GN=ydaP PE=2 SV=1	P96591	43.2056	20	574	63.1	5.53	40.9	37.9	147	174.1	4.07487	0.012427
Uncharacterized protein YceG OS=Bacillus subtilis (strain 168) OX=224308 GN=yceG PE=4 SV=1	O34809	9.49721	5	537	62.7	6.43	59.3	68.8	129.4	142.5	2.12256	0.0124279
30S ribosomal protein S6 OS=Bacillus subtilis (strain 168) OX=224308 GN=rpsF PE=1 SV=2	P21468	91.5789	14	95	11.1	5.29	47.8	63.8	151.2	137.2	2.58423	0.0141539
Uncharacterized protein YlqG OS=Bacillus subtilis (strain 168) OX=224308 GN=ylqG PE=4 SV=1	O31745	10.4167	6	576	63	7.43	50.9	65.4	148.9	134.8	2.43938	0.0142854
General stress protein 18 OS=Bacillus subtilis (strain 168) OX=224308 GN=yfkM PE=1 SV=3	P80876	47.6744	9	172	18.9	5.07	28	25.5	191.2	155.3	6.47664	0.0147523
Ribonuclease Y OS=Bacillus subtilis (strain 168) OX=224308 GN=rny PE=1 SV=1	O31774	85.7692	72	520	58.9	5.72	2.1	3	173.5	221.4	77.4314	0.0147718
Uncharacterized RNA pseudouridine synthase YhcT OS=Bacillus subtilis (strain 168) OX=224308 GN=yhcT PE=3 SV=2	P54604	17.2185	5	302	33.7	9.26	51.3	69.6	143.4	135.6	2.30769	0.0154657
50S ribosomal protein L9 OS=Bacillus subtilis (strain 168) OX=224308 GN=rplI PE=1 SV=1	P37437	64.4295	11	149	16.3	9.48	73.7	70.6	134.9	120.7	1.77131	0.016629
Uncharacterized RNA pseudouridine synthase YlyB OS=Bacillus subtilis (strain 168) OX=224308 GN=ylyB PE=3 SV=3	Q45480	28.7129	6	303	33.7	5.99	88.4	82.1	112.5	117	1.34604	0.0167868
Leucine dehydrogenase OS=Bacillus subtilis (strain 168) OX=224308 GN=yqiT PE=3 SV=1	P54531	83.7912	23	364	40	5.26	61.1	76.3	134.9	127.7	1.91121	0.0175723
Uncharacterized protein YtlQ OS=Bacillus subtilis (strain 168) OX=224308 GN=ytlQ PE=4 SV=1	O34471	23.0263	5	304	36	8.84	33.3	60	158.8	147.9	3.28725	0.0177777
SPbeta prophage-derived uncharacterized lipoprotein YonS OS=Bacillus subtilis (strain 168) OX=224308 GN=yonS PE=3 SV=1	O31942	26.1084	4	203	22.2	4.55	32.5	58.5	147.3	161.8	3.3967	0.0181263
HTH-type transcriptional regulator BsdA OS=Bacillus subtilis (strain 168) OX=224308 GN=bsdA PE=3 SV=1	P94403	14.4828	4	290	33	6.44	34.5	35.1	183.2	147.1	4.74569	0.0186454
UPF0374 protein YgaC OS=Bacillus subtilis (strain 168) OX=224308 GN=ygaC PE=3 SV=2	Q796Z1	26.7045	5	176	21.1	5.55	35.1	29.4	147.9	187.6	5.20155	0.0212087
Uncharacterized protein YqzD OS=Bacillus subtilis (strain 168) OX=224308 GN=yqzD PE=4 SV=1	O32022	64.9573	5	117	13.3	5.29	53.3	66.5	130.2	150	2.3389	0.0213091
Methyl-accepting chemotaxis protein TlpB OS=Bacillus subtilis (strain 168) OX=224308 GN=tlpB PE=3 SV=1	P39217	19.7885	7	662	71.5	5	33.6	22.9	192.7	150.8	6.07965	0.0219589
UPF0154 protein YneF OS=Bacillus subtilis (strain 168) OX=224308 GN=yneF PE=3 SV=1	P45708	36.1111	4	72	8.3	10.58	35.1	65.2	150.3	149.4	2.98804	0.0220554
Protein DltD OS=Bacillus subtilis (strain 168) OX=224308 GN=dltD PE=3 SV=1	P39578	59.1837	18	392	44.8	9.51	21.9	58.2	156.8	163.2	3.99501	0.022803
Amidase enhancer OS=Bacillus subtilis (strain 168) OX=224308 GN=lytB PE=1 SV=1	Q02113	9.78723	5	705	76.7	9.5	76.2	55.4	132.4	136	2.03951	0.0229927
Ribosomal silencing factor RsfS OS=Bacillus subtilis (strain 168) OX=224308 GN=rsfS PE=3 SV=1	P54457	39.8305	7	118	13.3	4.75	41.3	66.9	152	139.7	2.69593	0.0231281
Peptidoglycan endopeptidase LytF OS=Bacillus subtilis (strain 168) OX=224308 GN=lytF PE=1 SV=2	O07532	31.3525	11	488	51.4	10.01	78.1	85.2	122.8	113.9	1.44948	0.0232243
UDP-N-acetylenolpyruvoylglucosamine reductase OS=Bacillus subtilis (strain 168) OX=224308 GN=murB PE=3 SV=1	P18579	60.7261	17	303	32.8	6.55	31	42.8	181.9	144.3	4.42005	0.023521
Glycine betaine transport system permease protein OpuAB OS=Bacillus subtilis (strain 168) OX=224308 GN=opuAB PE=1 SV=1	P46921	12.4113	3	282	30.2	9.48	6.3	50.1	177.2	166.3	6.09043	0.0238358
Nitrate reductase gamma chain OS=Bacillus subtilis (strain 168) OX=224308 GN=narI PE=3 SV=1	P42177	13.9013	4	223	25.3	9.76	0	9.8	165.5	224.8	39.8265	0.0240551
Probable oxidoreductase YjgC OS=Bacillus subtilis (strain 168) OX=224308 GN=yjgC PE=3 SV=1	O34720	14.0102	11	985	109.7	5.5	48.5	42	171.8	137.8	3.42099	0.0240637
Cytochrome bd ubiquinol oxidase subunit 2 OS=Bacillus subtilis (strain 168) OX=224308 GN=cydB PE=3 SV=1	P94365	9.76331	4	338	37.8	9.25	0	0	167.3	232.7	100	0.025706
Serine-protein kinase RsbW OS=Bacillus subtilis (strain 168) OX=224308 GN=rsbW PE=1 SV=1	P17904	49.375	11	160	18	4.61	63.9	72.8	122.3	141	1.92612	0.0257318
Putative ABC transporter substrate-binding lipoprotein YhfQ OS=Bacillus subtilis (strain 168) OX=224308 GN=yhfQ PE=1 SV=1	C0SP94	38.6997	11	323	35.5	9.04	58.9	65.9	125	150.2	2.20513	0.0289342
UPF0478 protein YtxG OS=Bacillus subtilis (strain 168) OX=224308 GN=ytxG PE=3 SV=2	P40779	53.5714	6	140	15.4	9.36	51.8	65	128.7	154.6	2.42551	0.0291562
Ribosome biogenesis GTPase A OS=Bacillus subtilis (strain 168) OX=224308 GN=rbgA PE=1 SV=1	O31743	54.2553	16	282	32	9.11	56.8	54.6	160.3	128.4	2.59156	0.0310201
Anti-sigma-B factor antagonist OS=Bacillus subtilis (strain 168) OX=224308 GN=rsbV PE=1 SV=1	P17903	62.3853	9	109	11.9	5.05	52.8	60.8	128	158.4	2.52113	0.0315362
Protein GrpE OS=Bacillus subtilis (strain 168) OX=224308 GN=grpE PE=1 SV=3	P15874	25.1337	5	187	21.7	4.49	80.1	73.9	115.2	130.8	1.5974	0.0317184
Uncharacterized protein YkyB OS=Bacillus subtilis (strain 168) OX=224308 GN=ykyB PE=4 SV=2	P42430	39.6104	7	154	17.9	9.8	51.9	18.4	182	147.7	4.6899	0.032506
Uncharacterized protein YabO OS=Bacillus subtilis (strain 168) OX=224308 GN=yabO PE=1 SV=1	P37557	68.6047	7	86	9.7	9.64	40.2	59.9	166.4	133.4	2.995	0.0350998
Uncharacterized protein YhcB OS=Bacillus subtilis (strain 168) OX=224308 GN=yhcB PE=4 SV=1	P54586	38.6364	5	176	19	4.94	65.7	70.2	119.9	144.2	1.94334	0.0352095
Probable anti-sigma-M factor YhdL OS=Bacillus subtilis (strain 168) OX=224308 GN=yhdL PE=1 SV=1	O07581	42.7374	15	358	40.6	6.6	77.5	89.4	118.9	114.2	1.39664	0.035383
Cytochrome bd ubiquinol oxidase subunit 1 OS=Bacillus subtilis (strain 168) OX=224308 GN=cydA PE=3 SV=1	P94364	6.83761	4	468	52.3	8.72	0	5.1	158.8	236.2	77.451	0.0373736
50S ribosomal protein L27 OS=Bacillus subtilis (strain 168) OX=224308 GN=rpmA PE=1 SV=1	P05657	53.1915	6	94	10.4	10.32	50.5	72.3	149.6	127.6	2.25733	0.0379612
3'-5' exoribonuclease YhaM OS=Bacillus subtilis (strain 168) OX=224308 GN=yhaM PE=1 SV=1	O07521	40.4459	9	314	35.7	6.32	21.6	49.8	186.3	142.4	4.60364	0.0387482
Glyceraldehyde-3-phosphate dehydrogenase 1 OS=Bacillus subtilis (strain 168) OX=224308 GN=gapA PE=1 SV=2	P09124	80.8955	27	335	35.8	5.35	58.6	70.5	122.1	148.9	2.09915	0.0401488
30S ribosomal protein S2 OS=Bacillus subtilis (strain 168) OX=224308 GN=rpsB PE=1 SV=3	P21464	99.187	50	246	28	6.64	48.6	61.6	162.4	127.4	2.62976	0.0406027
Probable tRNA sulfurtransferase OS=Bacillus subtilis (strain 168) OX=224308 GN=thiI PE=3 SV=2	O34595	79.8005	37	401	45.4	8.07	38.9	49.2	178.8	133.1	3.5403	0.0411315
Biotin carboxyl carrier protein of acetyl-CoA carboxylase OS=Bacillus subtilis (strain 168) OX=224308 GN=accB PE=1 SV=2	P49786	59.7484	4	159	17.2	4.6	72.3	74.7	115.5	137.6	1.72177	0.041204
Uncharacterized protein YerC OS=Bacillus subtilis (strain 168) OX=224308 GN=yerC PE=4 SV=1	Q7BVT7	22.1154	2	104	12	5.12	0	0	157.7	242.3	100	0.0419383
RsbT co-antagonist protein RsbRD OS=Bacillus subtilis (strain 168) OX=224308 GN=rsbRD PE=1 SV=2	P54504	24.1007	6	278	31.8	5.3	19.9	15.9	217.4	146.8	10.1732	0.0433714
Methyl-accepting chemotaxis protein McpB OS=Bacillus subtilis (strain 168) OX=224308 GN=mcpB PE=1 SV=2	P39215	29.1541	11	662	71.9	5.26	48.3	63.6	161.5	126.6	2.57462	0.0437269
Bifunctional malic/malolactic enzyme OS=Bacillus subtilis (strain 168) OX=224308 GN=ytsJ PE=1 SV=1	O34962	67.561	21	410	43.6	5.36	56.6	79.5	124	139.9	1.93902	0.0444384
Purine nucleoside phosphorylase YlmD OS=Bacillus subtilis (strain 168) OX=224308 GN=ylmD PE=3 SV=1	O31726	14.7482	4	278	30.9	6.64	55	76.8	123.9	144.3	2.0349	0.0447224
Ribosome maturation factor RimP OS=Bacillus subtilis (strain 168) OX=224308 GN=rimP PE=3 SV=1	P32726	37.1795	7	156	17.6	4.77	40.7	53	175.9	130.5	3.27001	0.0455854
Bacilliredoxin BrxA OS=Bacillus subtilis (strain 168) OX=224308 GN=brxA PE=1 SV=1	P54170	68.0556	8	144	15.9	4.84	81.3	76.7	130	112	1.53165	0.0455975
Penicillin-binding protein 1A/1B OS=Bacillus subtilis (strain 168) OX=224308 GN=ponA PE=1 SV=1	P39793	61.8162	60	914	99.5	5.11	33.1	65.2	166.7	135.1	3.07019	0.0456646
Lipoyl synthase OS=Bacillus subtilis (strain 168) OX=224308 GN=lipA PE=1 SV=2	O32129	68.1208	25	298	33.9	8.32	63.3	82.4	134.4	119.8	1.74468	0.0457528
Nitrite reductase [NAD(P)H] OS=Bacillus subtilis (strain 168) OX=224308 GN=nasD PE=2 SV=1	P42435	37.5155	27	805	88.4	5.25	16.8	67.9	160.8	154.5	3.72255	0.0464083
Pyrroline-5-carboxylate reductase 3 OS=Bacillus subtilis (strain 168) OX=224308 GN=proG PE=3 SV=2	Q00777	55.5147	12	272	30.2	5.14	57.2	82.8	134.3	125.8	1.85786	0.0469223
General stress protein CTC OS=Bacillus subtilis (strain 168) OX=224308 GN=ctc PE=1 SV=4	P14194	30.3922	5	204	22	4.53	28.8	46.5	189.2	135.5	4.31208	0.047747
Uncharacterized protein YqeH OS=Bacillus subtilis (strain 168) OX=224308 GN=yqeH PE=1 SV=1	P54453	30.6011	8	366	41	6.47	76.5	81.4	130.3	111.8	1.53325	0.0479741
Uncharacterized protein YusI OS=Bacillus subtilis (strain 168) OX=224308 GN=yusI PE=3 SV=1	O32175	38.1356	4	118	13.9	5.92	70.2	88.2	117.9	123.7	1.52525	0.0479776
Regulatory protein RecX OS=Bacillus subtilis (strain 168) OX=224308 GN=recX PE=3 SV=1	O31575	42.803	10	264	31	6.74	25.4	58	179.4	137.2	3.79616	0.0485154
Endolytic murein transglycosylase OS=Bacillus subtilis (strain 168) OX=224308 GN=mltG PE=3 SV=1	O34758	32.2222	10	360	40.5	9.29	21.4	60.8	140.3	177.4	3.86496	0.0489625
Copper-exporting P-type ATPase OS=Bacillus subtilis (strain 168) OX=224308 GN=copA PE=1 SV=2	O32220	5.11222	4	802	85.9	5.82	91.6	94.2	104.1	110.1	1.15285	0.0491403
Petrobactin import ATP-binding protein YclP OS=Bacillus subtilis (strain 168) OX=224308 GN=yclP PE=1 SV=1	P94420	62.6984	16	252	28.5	5.4	64.1	70.4	147.5	118	1.97398	0.0491476
Penicillin-binding protein 2B OS=Bacillus subtilis (strain 168) OX=224308 GN=pbpB PE=1 SV=3	Q07868	25.5259	16	713	78.9	8.9	49.3	30.2	134.1	186.4	4.03145	0.0494498
30S ribosomal protein S16 OS=Bacillus subtilis (strain 168) OX=224308 GN=rpsP PE=1 SV=3	P21474	63.3333	6	90	10.1	10.18	42	52.4	176.8	128.8	3.23729	0.0500524
Quinol oxidase subunit 2 OS=Bacillus subtilis (strain 168) OX=224308 GN=qoxA PE=1 SV=4	P34957	48.5981	14	321	36.3	5.11	45.5	72.6	127.5	154.3	2.38611	0.0501641
Bacitracin export ATP-binding protein BceA OS=Bacillus subtilis (strain 168) OX=224308 GN=bceA PE=1 SV=1	O34697	10.2767	3	253	28.2	8.94	27.6	45.6	192.1	134.7	4.46448	0.0519244
Polyisoprenyl-teichoic acid--peptidoglycan teichoic acid transferase TagU OS=Bacillus subtilis (strain 168) OX=224308 GN=tagU PE=1 SV=1	Q02115	42.8105	13	306	34.6	9.17	58.3	85.2	129.7	126.8	1.78746	0.0528263
Putative carbonic anhydrase YtiB OS=Bacillus subtilis (strain 168) OX=224308 GN=ytiB PE=3 SV=1	O34872	32.6203	6	187	21.1	6.64	56.6	74.5	148.6	120.2	2.05034	0.054612
